# Supplementary material for: Investigation of Fluidic Universal Gripper for Delicate Object Manipulation
Source: Biomimetics (Basel). 2023 May 18;8(2):209. doi: 10.3390/biomimetics8020209 (PMC10204416; doi:10.3390/biomimetics8020209)
Supplement: Supplementary file 1 [file biomimetics-08-00209-s001.zip]

Archive with 1 entries (1 files):
- Video S1_ Grasping Demonstration of Fluidic Universal Gripper.mp4
